# Supplementary material for: Multi-omics analyses and machine learning prediction of oviductal responses in the presence of gametes and embryos
Source: eLife. 2025 Feb 26;13:RP100705. doi: 10.7554/eLife.100705 (PMC11864756; doi:10.7554/eLife.100705)
Supplement: Figure 3—source data 2. [file elife-100705-fig3-data2.zip]

Archive with 2 entries (2 files):
- Figure 3 - source data 2.pdf
- __MACOSX/._Figure 3 - source data 2.pdf
